# Supplementary material for: New insights into maladaptive vascular responses to donor specific HLA antibodies in organ transplantation
Source: Front Transplant. 2023 Apr 28;2:1146040. doi: 10.3389/frtra.2023.1146040 (PMC11235244; doi:10.3389/frtra.2023.1146040)
Supplement: Supplementary file 1 [file Table1.xlsx]

## Sheet: Sheet1
Organ	# candidates on waitlist 2021	# waitlist additions	# txps performed in 2021	Acute rejection <1 year (adult) % of patients	Graft survival at 1 year (primary txp)	Graft Survival at 5 years (primary Txp)
All	105766	60542	41356	-	-	-
Kidney	89930	40089	24670	6.82	94.7	86.5
Liver	11047	13438	9236	11.52	89.6	72.8
Heart	3380	4948	3818	23.6	90.5	77.7
Kidney/Pancreas	1914	1434	820	12.5	95.7	81.4
Lung	1019	3064	2524	14.8	97.2	53.5
Pancreas	863	435	143	21.77	81.8	60.1
Intestine	206	142	96	37.84	77.2	50.6
Thoracic multi-organ	32	64	45	n/a	80.9	49.2
VCA (face/limb-non-uterus)	5	0	1	n/a	n/a	n/a
Source	OPTN national data	OPTN national data	OPTN national data	SRTR Annual Report 2020 (*kidney DD Tx)	OPTN national data	OPTN national data
